# Supplementary material for: Dual-Energy Computed Tomography Applications to Reduce Metal Artifacts in Hip Prostheses: A Phantom Study
Source: Diagnostics (Basel). 2022 Dec 23;13(1):50. doi: 10.3390/diagnostics13010050 (PMC9853491; doi:10.3390/diagnostics13010050)
Supplement: Supplementary file 1 [file diagnostics-13-00050-s001.zip]

Archive with 7 entries (7 files):
- .DS_Store
- File S1 Results over all prosthetic configurations.xlsx
- File S2 Metal artifacts classifications.xlsx
- File S3 Statistical tests.m
- File S4 CTNumber analysis from low medium and high density pellets.m
- File S5 Global analysis on CT Numbers Noise and SNRs.m
- File S6 Total count of metal artifacts.xlsx
