# Supplementary material for: Dual-Energy Computed Tomography Applications to Reduce Metal Artifacts in Hip Prostheses: A Phantom Study
Source: Diagnostics (Basel). 2022 Dec 23;13(1):50. doi: 10.3390/diagnostics13010050 (PMC9853491; doi:10.3390/diagnostics13010050)
Supplement: Supplementary file 1 [file diagnostics-13-00050-s001.zip › File S1 Results over all prosthetic configurations.xlsx]

## Sheet: Ti6Al4V (TI)
	90 keV		110 keV		130 keV		90 keV+MARS		110 keV+MARS		130 keV+MARS
	mean	std	mean	std	mean	std	mean	std	mean	std	mean	std
b1_1	115.339	57.7347	156.32	20.2434	176.885	28.7185	87.2621	85.9687	92.5193	74.2815	96.427	83.5975
b1_2	290.334	70.9742	348.554	29.7761	378.923	36.6385	234.588	96.9857	192.596	184.9	237.127	94.87
b1_3	887.854	18.9175	862.817	20.1801	849.869	24.6795	918.154	15.796	443.748	608.729	889.755	15.7202
b2_1	148.619	12.9725	153.273	10.2727	156.47	12.6422	148.681	12.8919	82.9577	102.524	156.546	12.5141
b2_2	336.681	14.0124	340.797	12.9135	343.033	14.8588	336.651	14.0136	177.828	228.748	342.978	14.878
b2_3	857.077	16.4165	839.927	15.5769	830.2	16.9566	857.077	16.4165	428.442	576.577	830.2	16.9566
b3_1	97.9916	40.3332	162.802	16.8175	196.061	31.2762	68.3725	67.7037	97.0389	61.0605	74.9679	65.7244
b3_2	270.802	55.2735	337.345	22.1455	371.82	39.4152	227.665	76.9665	188.38	173.537	232.483	74.0691
b3_3	896.931	25.2037	877.957	25.3829	867.832	30.1736	900.446	26.2897	454.065	607.587	872.916	26.2
b4_1	38.144	75.9443	29.9322	74.9833	22.8798	83.5587	242.94	37.6638	56.7455	118.689	247.215	33.3787
b4_2	293.778	34.6851	313.873	25.0135	326.902	28.4724	368.583	24.3852	171.173	229.125	372.444	23.2671
b4_3	820.03	34.6452	823.819	28.7795	824.147	31.4966	893.656	24.9805	427.658	580.822	865.565	24.339
b5_1	154.713	17.0839	161.601	16.3754	165.154	18.4453	153.122	17.3338	90.0232	108.07	162.805	19.2434
b5_2	340.031	14.1685	341.421	12.7909	342.577	15.0255	340.072	14.1545	178.223	230.965	342.595	15.013
b5_3	866.841	14.8625	850.428	14.6151	841.016	16.557	866.841	14.8625	433.493	582.766	841.016	16.557
br_1	136.252	13.0855	141.787	12.1504	144.843	14.7134	136.252	13.0855	141.787	12.1504	144.843	14.7134
br_2	331.247	12.3392	334.529	9.95098	336.38	12.4512	331.247	12.3392	334.529	9.95098	336.38	12.4512
br_3	865.811	17.3461	848.951	16.2804	839.352	17.8437	865.811	17.3461	848.951	16.2804	839.352	17.8437

## Sheet: CoCrMo_cemented (CO cem.)
	90 keV		110 keV		130 keV		90 keV+MARS		110 keV+MARS		130 keV+MARS
	mean	std	mean	std	mean	std	mean	std	mean	std	mean	std
b1_1	21.8185	57.6987	82.7977	33.8037	121.162	34.3655	141.031	50.6712	155.032	46.1348	162.366	43.695
b1_2	257.939	52.7896	313.468	32.2672	350.332	32.7626	308.783	38.4796	329.639	34.1869	340.128	32.4522
b1_3	796.858	19.3977	805.055	12.9159	809.852	18.375	894.234	16.5009	880.752	15.5791	873.705	15.4032
b2_1	155.283	13.3669	162.903	12.2248	167.198	14.554	155.285	13.3582	163.122	14.0334	167.047	14.6688
b2_2	332.086	14.0995	335.639	11.7511	337.09	13.7592	332.085	14.1003	335.37	13.7669	337.18	13.8055
b2_3	853.292	16.2308	836.649	15.1476	827.117	17.1575	853.292	16.2308	836.025	16.7028	827.041	17.136
b3_1	37.108	91.8046	113.429	55.7971	158.982	54.0657	63.2034	89.3952	80.7522	85.7506	89.2403	84.657
b3_2	221.735	48.2239	284.042	28.9093	319.778	32.9565	311.574	78.5339	322.004	75.7678	327.459	74.1818
b3_3	806.994	21.0136	814.608	16.1237	820.168	21.7366	886.37	17.7891	872.601	17.482	865.482	17.5297
b4_1	135.768	49.6064	171.61	43.2257	196.763	55.2682	146.978	32.7278	138.894	36.0194	134.544	37.9733
b4_2	231.606	74.1462	222.138	71.4683	222.001	80.0525	162.986	100.14	162.391	99.7806	162.912	100.028
b4_3	731.077	37.5081	699.579	33.251	681.788	43.189	844.285	24.601	828.931	24.5449	821.083	24.8662
b5_1	152.163	17.159	159.335	17.5695	163.626	21.54	148.343	16.4113	153.316	17.2589	155.842	18.0678
b5_2	346.699	13.2678	348.64	11.4082	350.889	14.5081	346.758	13.2332	349.509	13.8902	350.787	14.4527
b5_3	862.612	17.291	845.052	18.1122	835.181	19.9951	862.612	17.291	844.507	18.9121	834.946	20.1863
br_1	150.104	15.0805	154.928	13.4481	157.368	15.7988	150.103	15.0832	154.897	15.512	157.299	15.8185
br_2	336.818	14.3956	341.204	12.7825	343.147	15.315	336.817	14.4017	341.001	14.9161	343.091	15.2999
br_3	850.723	17.0861	834.41	17.1944	825.159	19.5078	850.723	17.0861	833.84	18.4719	824.995	19.5744

## Sheet: CoCrMo (CO)
	90 keV		110 keV		130 keV		90 keV+MARS		110 keV+MARS		130 keV+MARS
	mean	std	mean	std	mean	std	mean	std	mean	std	mean	std
b1_1	-166.656	151.57	-51.9468	92.0331	5.67039	62.0056	40.1983	66.4811	47.017	64.7816	50.8678	61.4305
b1_2	70.9304	148.845	147.923	107.994	183.928	84.4374	270.346	71.2603	272.681	70.8954	273.1	69.4066
b1_3	733.531	35.2184	741.497	35.8635	745.751	31.6164	861.665	15.9646	843.073	15.7129	833.21	12.869
b2_1	120.553	70.1572	131.642	54.2593	137.664	45.4665	134.9	19.6425	139.643	20.1245	142.15	19.4013
b2_2	342.89	15.8444	346.443	15.7806	348.061	14.4002	343.019	15.7104	346.557	15.6879	348.016	14.1463
b2_3	857.585	18.6238	842.223	19.9485	834.94	20.6529	857.585	18.6238	842.223	19.9485	835.102	20.5214
b3_1	-337.619	196.018	-184.099	146.558	-108.99	117.829	36.9904	59.6942	43.0909	59.0751	45.8427	56.3968
b3_2	-183.109	176.483	-20.235	125.635	62.7528	99.6865	229.775	58.8909	233.438	57.3246	234.417	54.6853
b3_3	664.767	48.6957	693.165	49.2999	706.486	45.1179	835.972	29.7302	819.362	29.7429	811.041	26.5289
b4_1	-1.52844	133.829	9.01276	128.14	15.2031	115.596	233.12	34.3624	236.597	32.6598	234.633	28.9642
b4_2	115.619	70.0224	122.506	58.3227	125.236	48.2466	402.387	34.5496	404.405	33.3694	403.692	29.6672
b4_3	698.801	31.2182	691.22	31.3006	684.597	28.1304	890.984	19.0187	874.309	17.5658	865.636	12.2937
b5_1	-8.54864	126.422	14.3323	117.684	26.7656	111.321	140.893	37.0982	149.94	37.707	152.498	35.5983
b5_2	352.606	14.9911	356.847	16.5153	358.62	15.7776	353.759	15.0268	357.858	16.5325	359.494	15.6543
b5_3	860.659	18.5622	841.433	19.0248	832.357	18.6035	860.659	18.5622	841.433	19.0248	832.486	18.0242
br_1	147.492	14.3781	154.625	15.3585	157.62	14.3758	147.492	14.3781	154.625	15.3585	157.754	14.2314
br_2	332.975	15.0701	335.357	15.4861	336.009	14.0334	332.975	15.0701	335.357	15.4861	336.172	13.9042
br_3	850.564	19.2805	832.588	20.3061	823.958	20.7075	850.564	19.2805	832.588	20.3061	823.99	20.7406

## Sheet: Stainless steel (SS)
	90 keV		110 keV		130 keV		90 keV+MARS		110 keV+MARS		130 keV+MARS
	mean	std	mean	std	mean	std	mean	std	mean	std	mean	std
b1_1	-844.892	166.182	-651.898	171.314	-520.506	132.786	52.697	78.9012	58.7762	77.6254	59.6245	75.0805
b1_2	-733.244	202.711	-516.889	155.488	-395.344	116.253	289.323	81.2403	290.933	80.0947	289.095	79.5283
b1_3	411.141	77.3129	458.98	64.7401	484.522	56.6645	871.505	18.2296	853.272	18.1015	847.521	15.869
b2_1	154.476	19.2162	161.295	15.026	164.471	12.5527	153.058	17.5434	158.554	17.4629	159.724	15.8403
b2_2	352.057	17.3209	356.767	17.5587	359.005	16.1461	349.643	18.6913	354.386	19.6077	355.19	18.6773
b2_3	859.227	18.7668	840.314	19.7245	831.112	19.865	859.227	18.7668	840.314	19.7245	834.852	19.9861
b3_1	-681.872	237.116	-502.237	199.502	-389.111	137.924	83.1521	94.5643	89.6037	92.4775	90.2667	90.0114
b3_2	-375.551	237.834	-205.8	158.265	-120.73	114.861	279.321	121.033	282.662	119.379	280.674	117.734
b3_3	455.637	46.7234	495.147	38.8234	513.969	31.3254	895.918	14.8757	878.287	14.6277	873.009	13.0179
b4_1	-38.2914	120.933	-23.102	118.907	-14.7401	111.928	213.345	38.9302	219.672	34.9162	219.818	32.1847
b4_2	291.983	71.9309	280.218	48.1723	270.346	33.7504	378.125	24.6901	386.857	23.5728	388.651	20.3828
b4_3	764.591	20.8005	748.811	19.4289	738.879	16.3125	892.835	21.5222	881.677	22.1471	877.005	19.215
b5_1	79.3397	119.945	94.0641	103.751	101.801	95.9575	124.795	46.2836	131.006	44.6696	132.545	42.1455
b5_2	345.166	14.795	348.349	16.2083	349.71	15.2614	345.175	14.8077	348.372	16.2113	348.968	14.704
b5_3	868.721	17.9202	851.158	18.379	842.888	17.731	868.721	17.9202	851.158	18.379	846.152	18.2212
br_1	89.8526	19.7434	106.658	17.9545	114.96	11.3314	143.143	13.8218	148.486	13.2938	148.616	9.7735
br_2	255.224	20.1982	274.355	19.5948	284.167	17.1249	335.883	16.6609	338.828	17.1946	337.712	15.0861
br_3	843.324	32.4011	832.607	30.0536	827.749	28.1049	865.914	22.636	848.857	24.0767	843.882	23.8289

## Sheet: TI-CO (bilateral)
	Ti6Al4V												CoCrMo
	90 keV		110 keV		130 keV		90 keV+MARS		110 keV+MARS		130 keV+MARS		90 keV		110 keV		130 keV		90 keV+MARS		110 keV+MARS		130 keV+MARS
	mean	std	mean	std	mean	std	mean	std	mean	std	mean	std	mean	std	mean	std	mean	std	mean	std	mean	std	mean	std
b1_1	-169.547	85.7239	50.251	59.0818	161.305	50.8376	78.1276	54.5811	81.07	48.8022	82.3843	50.2994	-1015.07	49.0362	-1013.99	42.7061	-1001.87	61.5354	95.9251	42.8538	102.011	36.3692	105.655	36.9699
b1_2	87.5309	82.2711	315.741	55.5722	437	55.2612	256.173	69.714	258.457	64.3698	261.365	65.3585	-972.375	89.6381	-907.577	136.702	-854.315	157.447	208.779	33.6927	217.813	29.2981	222.382	29.0762
b1_3	764.481	41.2008	872.469	39.5829	922.506	45.7638	845.506	23.1128	834.506	19.4828	826.718	25.7236	126.633	159.68	192	151.401	220.165	150.259	798.202	41.9521	788.573	37.5341	781.071	42.3235
b2_1	159.864	17.2806	163.198	15.0893	165.827	18.0982	158.901	12.9234	161.21	13.1298	163.741	17.0239	161.191	24.1386	167.876	24.2942	171.558	25.9831	157.494	21.0884	164.322	17.165	168.64	21.9434
b2_2	344.074	14.9606	341.21	14.4072	341.753	17.4317	337.148	25.4971	335.012	24.9897	333.059	30.4136	320.101	77.4735	337.607	36.3689	343.427	33.4246	335.326	28.9932	334.73	26.5196	336.966	31.4236
b2_3	861.728	17.8858	840.654	19.8665	829.63	25.6863	859.827	17.4311	840.654	19.8665	828.6	25.6804	845.453	33.4348	831.105	30.2707	821.652	36.6051	841.386	31.2479	826.981	28.2479	816.307	34.4481
b3_1	-114.514	40.498	127.745	25.9496	253.728	33.8311	132.465	77.1982	140.263	69.25	146.765	68.8903	-1024	0	-1020.9	14.6202	-1014.84	31.92	51.4944	62.8006	57.2472	54.7451	62.8427	54.7783
b3_2	16.0247	60.7312	265.605	45.785	389.654	40.3163	286.691	83.212	290.815	75.6857	293.294	76.3873	-1006.58	51.8106	-977.607	96.915	-959.281	117.272	256.978	45.2362	260.674	42.5892	265.169	43.643
b3_3	726.123	52.4479	856.988	62.708	923.321	75.138	950.025	20.2336	940.543	18.7157	933.541	23.3842	174.899	170.946	241.607	146.526	268.157	145.046	737.753	32.0218	730.798	27.7494	725.135	32.2445
b4_1	-101.148	64.5078	-71.2346	54.4902	-52.1481	66.3602	113.481	33.9522	98.6173	34.2942	98.6588	39.1759	-515.071	120.663	-533.528	111.554	-533.723	120.236	-155.139	18.7008	-131.277	20.0101	-128.202	22.3713
b4_2	48.1728	100.101	123.28	72.7279	176.399	80.5583	134.531	77.2079	147.531	69.9508	155.275	70.2972	-490.906	264.872	-577.019	290.638	-601.487	299.723	85.0187	42.6004	79.5955	42.2877	79.0824	43.3624
b4_3	575.309	67.622	608.728	63.4011	637.901	70.1948	793.765	27.2852	783.136	25.0543	777.812	30.1498	262.876	74.6819	231.607	60.7911	230.191	62.9583	683.798	48.1907	676.787	41.9733	671.921	46.7931
b5_1	178.798	23.8864	182.979	17.6736	188.959	19.2397	152.979	12.099	156.461	10.7036	159.035	14.2047	67.4007	194.719	77.0861	185.85	87.6929	171.111	176.045	39.8296	183.906	40.1999	190.648	44.1618
b5_2	362.951	31.0254	360.889	24.4474	368.296	27.9466	356.815	10.9237	357.704	9.34672	360.6	12.7505	83.6067	148.092	150.775	166.01	188.438	186.5	355.483	43.8906	351.427	35.9112	354.539	36.7031
b5_3	852.432	35.8252	843.123	28.6969	836.827	34.8406	862.222	22.6506	847.173	19.5741	836.094	27.982	843.798	31.2083	827.303	30.6021	815.27	37.3192	844.494	30.7992	827.247	30.5109	815.236	37.2595
br_1	162.877	14.8857	167.395	12.368	172.247	15.4843	162.494	15.3168	167.395	12.368	171.459	15.7764	148.596	18.6339	154.674	15.9664	159.27	18.9537	149.326	18.5054	154.674	15.9664	159.27	18.9537
br_2	347.765	13.8963	351.123	14.0431	355.062	17.5552	347.111	14.5103	351.123	14.0431	354.306	17.4806	318.524	24.8561	321.554	22.4882	323.67	25.5271	316.824	24.9004	321.554	22.4882	323.67	25.5271
br_3	853.523	33.2213	848.062	29.1649	842.844	33.5929	854.218	32.0146	848.062	29.1649	840.482	35.5485	851.933	29.3055	846.27	29.3249	839.809	35.3135	852.663	29.7034	846.27	29.3249	839.809	35.3135

## Sheet: TI-SS (bilateral)
	Ti6Al4V												Stainless steel
	90 keV		110 keV		130 keV		90 keV+MARS		110 keV+MARS		130 keV+MARS		90 keV		110 keV		130 keV		90 keV+MARS		110 keV+MARS		130 keV+MARS
	mean	std	mean	std	mean	std	mean	std	mean	std	mean	std	mean	std	mean	std	mean	std	mean	std	mean	std	mean	std
b1_1	-63.8539	31.027	156.581	30.4509	271.67	39.925	103.206	57.9682	109.464	52.2933	111.472	51.9459	-1023.16	5.60185	-1014.1	34.0803	-1001.14	57.1371	125.026	53.8972	126.697	45.7532	131.453	46.8621
b1_2	233.461	48.2484	474.079	50.3549	603.843	69.056	244.202	64.7353	252.921	58.8948	257.045	57.4068	-1019.33	18.3636	-995.487	62.7638	-971.76	92.5448	300.236	75.732	299.39	66.9404	302.547	66.5757
b1_3	685.674	82.638	819.191	81.1676	887.506	82.4304	855.393	27.9978	848.135	26.6101	841.382	31.9209	60.382	151.357	137.187	129.885	176.142	123.547	845.483	28.0518	829.371	25.2637	820.243	30.9482
b2_1	130.03	22.7247	133.423	21.9066	135.378	28.6277	130.086	21.996	131.187	21.7821	131.191	28.7152	146.936	18.9175	152.165	15.8742	155.618	19.4691	146.045	15.3315	151.232	13.0533	154.678	16.9842
b2_2	315.423	27.0187	315.517	25.9197	317.712	32.6437	311.996	23.4743	312.831	24.0109	312.929	30.4685	278.787	196.927	293.315	156.339	303.281	130.687	336.348	20.7321	335.596	18.7203	339.18	22.2984
b2_3	839.64	25.2813	831.663	23.6955	827.618	29.7892	841.449	24.1383	833.472	22.4662	827.663	27.8478	858.607	22.7189	849.079	28.5041	842.798	35.3322	858.607	22.7189	849.079	28.5041	842.798	35.3322
b3_1	-122.517	80.1317	124.12	73.3002	248.311	84.0006	-50.1011	58.1559	-31.9551	52.7309	-27.3071	53.9881	-1023.95	0.460402	-1018.93	18.9013	-1005.03	44.6121	-57.764	103.427	-45.4157	96.0923	-40.6966	96.6226
b3_2	14.4157	67.8526	262.831	33.2413	383.876	35.6472	161.022	95.6638	173.719	87.1812	179.191	86.8738	-934.955	124.947	-835.629	185.126	-770.202	209.215	105.124	93.3222	109	87.0461	112.506	86.7603
b3_3	774.116	42.7485	895.944	41.2251	960.165	47.0901	792.985	29.6038	783.607	26.4822	778.738	31.214	126.449	159.097	212.363	136.316	261.333	134.999	792.794	28.7379	775.993	27.0098	768.824	32.2493
b4_1	-609.116	144.997	-631.483	122.502	-645.644	125.142	15.5506	77.9366	55.1835	66.3002	70.7266	69.1218	-150.955	190.69	-132.36	157.13	-120.213	152.418	57.8876	82.6568	67.1236	77.3708	74.9101	80.4141
b4_2	-31.8876	144.986	-2.59176	129.832	16.1124	135.874	258.236	123.351	274.022	114.72	279.895	121.057	-463.663	340.214	-538.989	328.442	-579.36	321.894	439.079	59.3769	425.629	56.8384	434.067	58.7382
b4_3	527.191	104.987	542.258	86.7128	553.528	83.6564	951.843	57.3339	950.18	54.7869	949.91	58.0953	627.94	133.689	646.517	93.3257	662.903	87.6475	898.682	32.5944	876.142	31.6131	867.292	34.9953
b5_1	157.176	12.2405	161.461	9.36713	164.453	13.2587	157.498	11.8119	162.06	9.3545	164.948	13.4006	-118.322	295.217	-86.0187	288.018	-67.6367	280.227	166.049	31.4739	168.884	26.3495	171.39	28.468
b5_2	350.112	17.7926	350.899	16.2299	353.292	21.3814	350.36	18.1917	351.067	16.5734	353.382	21.5778	125.764	87.8969	246.809	90.4192	313.663	104.878	231.393	40.1598	236.64	38.0631	238.888	39.3057
b5_3	846.348	25.0903	827.034	21.8593	815.067	27.3079	846.348	25.0903	827.034	21.8593	815.067	27.3079	852.326	120.798	842.034	117.95	834.034	119.047	867.798	23.3794	850.416	20.1995	841.697	25.3406
br_1	143.36	21.9385	145.446	19.0326	147.592	23.9255	143.36	21.9385	145.446	19.0326	147.592	23.9255	141.854	17.4854	146.157	14.0712	149.685	17.9631	141.854	17.4854	146.157	14.0712	149.685	17.9631
br_2	321.112	17.8455	322.566	15.3359	323.116	19.1724	321.112	17.8455	322.566	15.3359	323.116	19.1724	316.745	21.9109	318.685	18.0544	321.184	22.9069	316.745	21.9109	318.685	18.0544	321.184	22.9069
br_3	814.876	25.701	808.258	23.3965	802.787	28.2917	814.876	25.701	808.258	23.3965	802.787	28.2917	813.127	30.6644	804.161	26.836	796.67	31.9118	813.127	30.6644	804.161	26.836	796.67	31.9118

## Sheet: SS-CO (bilateral)
	Stainless steel												CoCrMo
	90 keV		110 keV		130 keV		90 keV+MARS		110 keV+MARS		130 keV+MARS		90 keV		110 keV		130 keV		90 keV+MARS		110 keV+MARS		130 keV+MARS
	mean	std	mean	std	mean	std	mean	std	mean	std	mean	std	mean	std	mean	std	mean	std	mean	std	mean	std	mean	std
b1_1	-1024	0	-1023.97	0.377985	-1023.23	4.0346	53.2049	78.743	-509.967	-323.472	67.4192	69.4657	-998.208	57.9077	-972.292	79.907	-924.979	103.708	97.2292	32.4016	101.927	22.9701	104.835	27.3578
b1_2	-1024	0	-1024	0	-1022.33	8.64849	263.691	72.6239	-507.676	-253.436	268.89	66.8666	-1023.78	1.61051	-1022.4	6.83737	-1016.61	23.1012	226.01	56.5924	227.024	51.315	236.57	50.8278
b1_3	-19.9896	177.702	41.3958	159.383	119.385	143.894	882.969	20.0465	92.645	340.788	862.165	21.7407	4.54861	127.685	51.1215	131.841	98.3958	129.651	818.115	33.8302	777.75	53.9746	794.546	31.5335
b2_1	164.365	16.2774	173.524	35.5756	171.51	15.7341	162.792	15.0879	94.6292	120.911	172.223	16.1033	144.701	26.2783	150.108	99.3442	153.274	24.679	149.92	17.4332	152.91	13.7754	159.505	20.2289
b2_2	345.562	21.8838	338.979	38.4039	345.406	22.2992	342.25	20.363	180.639	242.072	343.443	21.6761	315.938	72.05	349.188	122.316	353.646	34.8627	341.979	23.7575	333.104	25.7876	355.103	27.368
b2_3	889.292	22.6502	854.99	45.0379	872.49	28.2235	886.573	19.542	441.607	606.967	871.691	29.1577	855.562	21.3259	810.021	56.2852	829.104	26.0633	849.281	23.8662	807.844	54.5472	823.155	28.7563
b3_1	-1024	0	-1024	0	-1024	0	68.7465	82.9002	-512	-318.418	77.7904	76.0318	-1024	0	-1024	0	-1024	0	79.7882	60.6311	82.2153	53.9365	96.5464	54.5779
b3_2	-1024	0	-1023.34	3.56541	-1016.3	27.9444	280.417	108.113	-497.7	-246.673	283.825	100.652	-1018.19	23.6805	-995.656	67.6747	-977.688	88.5366	255.281	46.9725	251.385	44.7172	259.99	45.1812
b3_3	-98.5312	251.179	-68.1771	220.295	7.82292	209.607	866.156	25.0936	70.7149	329.307	849.474	23.5395	-33.2812	183.754	6.66319	155.288	55.6181	150.602	826.062	31.7507	789.181	59.4187	808.653	32.1064
b4_1	-345.986	205.609	-407.354	210.736	-389.295	228.084	104.267	27.9975	-89.6351	-10.3277	98.0172	32.6944	-414.236	107.513	-397.847	60.4837	-394.92	106.714	50.5868	123.441	41.4236	115.842	65.2405	121.777
b4_2	-148.75	113.857	-103.427	56.6966	-91.75	106.095	245.188	38.2667	1.3339	51.0447	251.814	33.7464	-621.566	183.808	-697.847	169.791	-724.142	198.132	-79.6771	64.3698	-90.2674	65.81	-78.9313	65.8608
b4_3	495.108	80.8597	482.135	70.462	514.406	73.2987	838.115	21.5336	277.717	467.895	825.086	24.096	454.531	71.8711	425.583	60.0589	447.938	79.958	805.635	108.624	752.115	123.273	786.278	111.691
b5_1	-206.979	192.361	-103.604	138.118	-89.1562	215.332	94.1146	27.9122	55.8637	8.41785	105.134	28.7354	98.8333	235.952	81.875	160.359	109.75	233.064	207.135	51.6897	216.271	46.9796	223.536	47.3216
b5_2	289.385	193.791	323.875	97.7505	311.323	158.713	334.271	25.5975	241.294	240.469	341.711	30.6445	-212.378	140.88	-146.837	117.845	-134.413	178.801	345.941	43.1153	337.417	43.1351	352.375	47.8321
b5_3	852.997	28.3004	803.132	56.4655	820.292	36.0119	849.139	26.7918	419.572	586.2	819.859	36.3123	843.247	34.7356	805.229	46.3132	816.288	40.1636	858.319	27.5205	807.76	45.2953	838.007	34.0474
br_1	128.115	129.559	129.677	122.822	136.5	131.199	130.25	129.849	129.677	122.822	135.577	130.83	141.76	126.356	141.969	118.291	150.062	121.567	143.385	124.31	141.969	118.291	148.907	121.467
br_2	36.0833	20.7166	37.5521	12.9296	39.1597	25.7407	37.059	22.4175	37.5521	12.9296	38.9794	25.6715	36.4514	15.9427	40.3646	7.09029	41.6632	14.9971	37.0451	16.0328	40.3646	7.09029	41.756	14.9487
br_3	31	16.0663	30.2812	4.79189	31.1979	11.946	29.7292	14.9747	30.2812	4.79189	31.299	11.9253	29.6042	17.3299	31.4271	5.09849	32.4167	12.8593	29.5521	15.0619	31.4271	5.09849	32.4433	12.7948

## Sheet: Reference_Values (Water)
		CT number (mean)	CT number Error	Noise (Std)	Noise Error
low density (*_1)	90	143.259	3.58992	13.5523	1.60652
	110	149.475	3.77113	13.9054	2.12199
	130	152.271	3.67373	12.3187	2.42891
	90+M	143.259	3.58992	13.5523	1.60652
	110+M	149.475	3.77113	13.9054	2.12199
	130+M	152.271	3.67373	12.3187	2.42891
medium density (*_2)	90	331.017	1.58944	15.0257	1.35826
	110	334.233	1.48727	14.7536	1.49727
	130	335.531	1.63502	12.5806	1.37566
	90+M	331.017	1.58944	15.0257	1.35826
	110+M	334.233	1.48727	14.7536	1.49727
	130+M	335.531	1.63502	12.5806	1.37566
high density (_*3)	90	858.372	5.18386	19.4948	5.02766
	110	842.201	5.99539	20.0313	4.93604
	130	834.325	6.55911	19.3368	5.04777
	90+M	858.372	5.18386	19.4948	5.02766
	110+M	842.201	5.99539	20.0313	4.93604
	130+M	834.325	6.55911	19.3368	5.04777
