# Supplementary material for: Dual-Energy Computed Tomography Applications to Reduce Metal Artifacts in Hip Prostheses: A Phantom Study
Source: Diagnostics (Basel). 2022 Dec 23;13(1):50. doi: 10.3390/diagnostics13010050 (PMC9853491; doi:10.3390/diagnostics13010050)
Supplement: Supplementary file 1 [file diagnostics-13-00050-s001.zip › File S2 Metal artifacts classifications.xlsx]

## Sheet: TI6Al4V (TI)
		HIGH DENSITY
		90 keV	90 keV+MARS	110 keV	110 keV+MARS	130 keV	130 keV+MARS					Legenda
	b1	up	up	up	low	no	up					no = Uneffected
	b2	no	no	no	low	no	no					up = mild up
	b3	up	up	up	low	up	up					low = mild low
	b4	low	up	no	low	no	up					s = severe
	b5	no	no	no	low	no	no
		MEDIUM DENSITY
		90 keV	90 keV+MARS	110 keV	110 keV+MARS	130 keV	130 keV+MARS
	b1	low	low	no	low	up	low
	b2	no	no	no	low	no	no
	b3	low	low	no	low	up	low
	b4	low	up	low	low	no	up
	b5	no	no	no	low	no	no
		LOW DENSITY
		90 keV	90 keV+MARS	110 keV	110 keV+MARS	130 keV	130 keV+MARS
	b1	low	low	no	low	up	low
	b2	no	no	no	low	no	no
	b3	low	low	no	low	up	low
	b4	low	up	low	low	low	up
	b5	no	no	no	low	up	no

## Sheet: CoCrMo_cementata (CO cem.)
			HIGH DENSITY
			90 keV	90 keV+MARS	110 keV	110 keV+MARS	130 keV	130 keV+MARS					Legenda
		b1	s	up	low	up	low	up					no = Uneffected
		b2	no	no	no	no	no	no					up = mild up
		b3	low	up	low	up	no	up					low = mild low
		b4	low	no	low	no	low	no					s = severe
		b5	no	no	no	no	no	no
			MEDIUM DENSITY
			90 keV	90 keV+MARS	110 keV	110 keV+MARS	130 keV	130 keV+MARS
		b1	up	low	low	no	up	no
		b2	no	no	no	no	no	no
		b3	low	low	low	no	low	no
		b4	low	low	low	low	low	low
		b5	up	up	no	up	up	up
			LOW DENSITY
			90 keV	90 keV+MARS	110 keV	110 keV+MARS	130 keV	130 keV+MARS
		b1	low	no	low	no	low	no
		b2	no	no	no	no	up	up
		b3	low	low	low	low	no	low
		b4	no	no	up	no	up	low
		b5	no	no	no	no	no	no

## Sheet: CoCrMo (CO)
		HIGH DENSITY
		90 keV	90 keV+MARS	110 keV	110 keV+MARS	130 keV	130 keV+MARS					Legenda
	b1	low	no	low	no	low	no					no = Uneffected
	b2	no	no	no	no	no	no					up = mild up
	b3	low	low	low	low	low	low					low = mild low
	b4	low	up	low	up	low	up					s = severe
	b5	no	no	no	no	no	no
		MEDIUM DENSITY
		90 keV	90 keV+MARS	110 keV	110 keV+MARS	130 keV	130 keV+MARS
	b1	low	low	low	low	low	low
	b2	no	no	no	no	no	no
	b3	low	low	low	low	low	low
	b4	low	up	low	up	low	up
	b5	up	up	up	up	up	up
		LOW DENSITY
		90 keV	90 keV+MARS	110 keV	110 keV+MARS	130 keV	130 keV+MARS
	b1	low	low	low	low	low	low
	b2	low	no	low	no	low	no
	b3	low	low	low	low	low	low
	b4	low	up	low	up	low	up
	b5	low	no	low	no	low	no

## Sheet: Stainless steel (SS)
		HIGH DENSITY
		90 keV	90 keV+MARS	110 keV	110 keV+MARS	130 keV	130 keV+MARS					Legenda
	b1	s	no	low	no	low	no					no = Uneffected
	b2	no	no	no	no	no	no					up = mild up
	b3	low	up	low	up	low	up					low = mild low
	b4	low	up	low	up	low	up					s = severe
	b5	no	no	no	no	no	no
		MEDIUM DENSITY
		90 keV	90 keV+MARS	110 keV	110 keV+MARS	130 keV	130 keV+MARS
	b1	s	low	low	low	low	low
	b2	up	up	up	up	up	up
	b3	low	low	low	low	low	low
	b4	low	up	low	up	low	up
	b5	no	no	no	no	up	up
		LOW DENSITY
		90 keV	90 keV+MARS	110 keV	110 keV+MARS	130 keV	130 keV+MARS
	b1	s	low	low	low	low	low
	b2	no	no	no	no	no	no
	b3	low	low	low	low	low	low
	b4	low	up	low	up	low	up
	b5	low	low	low	low	low	low

## Sheet: TI-CO (bilateral)
							Ti6Al4V
				HIGH DENSITY																CoCrMo
				90 keV	90 keV+MARS	110 keV	110 keV+MARS	130 keV	130 keV+MARS					Legenda			HIGH DENSITY
			b1	low	no	up	no	up	no					no = Uneffected			90 keV	90 keV+MARS	110 keV	110 keV+MARS	130 keV	130 keV+MARS
			b2	no	no	no	no	no	no					up = mild up		b1	s	low	s	low	s	low
			b3	low	up	no	up	up	up					low = mild low		b2	no	no	no	no	no	no
			b4	low	low	low	low	low	low					s = severe		b3	s	low	s	low	s	low
			b5	no	no	no	no	no	no							b4	s	low	s	low	s	low
																b5	no	no	no	no	no	no
				MEDIUM DENSITY
				90 keV	90 keV+MARS	110 keV	110 keV+MARS	130 keV	130 keV+MARS								MEDIUM DENSITY
			b1	low	low	low	low	up	low								90 keV	90 keV+MARS	110 keV	110 keV+MARS	130 keV	130 keV+MARS
			b2	no	no	no	no	no	no							b1	s	low	s	low	s	low
			b3	low	low	low	low	up	low							b2	no	no	no	no	no	no
			b4	low	low	low	low	low	low							b3	s	low	s	low	s	low
			b5	up	up	up	up	up	up							b4	low	low	s	low	s	low
																b5	low	up	low	up	low	up
				LOW DENSITY
				90 keV	90 keV+MARS	110 keV	110 keV+MARS	130 keV	130 keV+MARS								LOW DENSITY
			b1	low	low	low	low	no	low								90 keV	90 keV+MARS	110 keV	110 keV+MARS	130 keV	130 keV+MARS
			b2	up	up	no	no	up	no							b1	s	low	s	low	s	low
			b3	low	no	low	no	up	no							b2	up	up	up	up	up	up
			b4	low	low	low	low	low	low							b3	s	low	s	low	s	low
			b5	up	no	up	no	up	no							b4	low	low	low	low	low	low
																b5	low	up	low	up	low	up

## Sheet: TI-SS (bilateral)
					Ti6Al4V
		HIGH DENSITY																Stainless steel
		90 keV	90 keV+MARS	110 keV	110 keV+MARS	130 keV	130 keV+MARS					Legenda			HIGH DENSITY
	b1	low	no	low	no	up	no					no = Uneffected			90 keV	90 keV+MARS	110 keV	110 keV+MARS	130 keV	130 keV+MARS
	b2	no	no	no	no	no	no					up = mild up		b1	s	no	s	no	s	no
	b3	low	low	up	low	up	low					low = mild low		b2	no	no	no	no	no	no
	b4	low	up	low	up	low	up					s = severe		b3	s	low	s	low	s	low
	b5	no	no	no	no	no	no							b4	low	up	low	up	low	up
														b5	no	no	no	no	no	no
		MEDIUM DENSITY
		90 keV	90 keV+MARS	110 keV	110 keV+MARS	130 keV	130 keV+MARS								MEDIUM DENSITY
	b1	low	low	up	low	up	low								90 keV	90 keV+MARS	110 keV	110 keV+MARS	130 keV	130 keV+MARS
	b2	low	low	low	low	low	low							b1	s	low	s	low	s	low
	b3	low	low	low	low	up	low							b2	low	no	low	no	low	no
	b4	low	low	low	low	low	low							b3	s	low	s	low	s	low
	b5	up	up	up	up	up	up							b4	low	up	s	up	s	up
														b5	low	low	low	low	low	low
		LOW DENSITY
		90 keV	90 keV+MARS	110 keV	110 keV+MARS	130 keV	130 keV+MARS								LOW DENSITY
	b1	low	low	no	low	up	low								90 keV	90 keV+MARS	110 keV	110 keV+MARS	130 keV	130 keV+MARS
	b2	no	no	low	low	low	low							b1	s	low	s	low	s	low
	b3	low	low	low	low	up	low							b2	no	no	no	no	no	no
	b4	low	low	low	low	low	low							b3	s	low	s	low	s	low
	b5	up	up	no	no	no	up							b4	low	low	low	low	low	low
														b5	low	up	low	up	low	up

## Sheet: SS-CO (bilateral)
					Stainless steel
		HIGH DENSITY																CoCrMo
		90 keV	90 keV+MARS	110 keV	110 keV+MARS	130 keV	130 keV+MARS					Legenda			HIGH DENSITY
	b1	s	up	s	s	s	up					no = Uneffected			90 keV	90 keV+MARS	110 keV	110 keV+MARS	130 keV	130 keV+MARS
	b2	up	up	no	low	up	up					up = mild up		b1	s	low	s	low	s	low
	b3	s	no	s	s	s	no					low = mild low		b2	no	no	low	low	no	no
	b4	low	low	low	s	low	no					s = severe		b3	s	low	s	low	s	low
	b5	no	no	low	low	no	no							b4	low	low	low	low	low	low
														b5	no	no	low	low	no	no
		MEDIUM DENSITY
		90 keV	90 keV+MARS	110 keV	110 keV+MARS	130 keV	130 keV+MARS								MEDIUM DENSITY
	b1	s	low	s	low	s	low								90 keV	90 keV+MARS	110 keV	110 keV+MARS	130 keV	130 keV+MARS
	b2	no	no	no	low	no	no							b1	s	low	s	low	s	low
	b3	s	low	s	low	s	low							b2	low	no	up	no	up	up
	b4	low	low	low	low	low	low							b3	s	low	s	low	s	low
	b5	low	no	no	low	low	no							b4	s	low	s	low	s	low
														b5	low	no	low	no	low	up
		LOW DENSITY
		90 keV	90 keV+MARS	110 keV	110 keV+MARS	130 keV	130 keV+MARS								LOW DENSITY
	b1	s	low	s	low	s	low								90 keV	90 keV+MARS	110 keV	110 keV+MARS	130 keV	130 keV+MARS
	b2	up	up	up	low	up	up							b1	s	low	s	low	s	low
	b3	s	low	s	low	s	low							b2	no	no	no	no	no	no
	b4	low	low	low	low	low	low							b3	s	low	s	low	s	low
	b5	low	low	low	low	low	low							b4	low	low	low	low	low	low
														b5	low	up	low	up	low	up
