# Supplementary material for: Dual-Energy Computed Tomography Applications to Reduce Metal Artifacts in Hip Prostheses: A Phantom Study
Source: Diagnostics (Basel). 2022 Dec 23;13(1):50. doi: 10.3390/diagnostics13010050 (PMC9853491; doi:10.3390/diagnostics13010050)
Supplement: Supplementary file 1 [file diagnostics-13-00050-s001.zip › File S5 Global analysis on CT Numbers Noise and SNRs.m]

%vectors containing the average CT and dvz std for each type of artifact
%(low density)
m_low_low = [-129.2679 -104.1155 -116.4599 57.0117 24.3207 73.6570];
m_up_low = [164.2788 173.9974 197.8021 187.5319 198.2755 196.0097];
m_sev_low = [-1000.1 -1014.0 -1002.4 NaN NaN NaN];
dvz_low_low = [223.3360 252.4001 244.8061 62.0694 155.0655 56.7193];
dvz_up_low = [8.5191 6.4309 38.2101 33.3807 29.9111 31.9578];
dvz_sev_low = [58.8459 17.3651 32.7859 NaN NaN NaN];

%vectors containing the average Noise and dvz std for each type of artifact
%(low density)

m_low_low_noise = [128.4857 114.0851 126.1843 64.2288 37.5938 58.5329];
m_up_low_noise = [18.7647 30.1923 32.0895 29.4861 33.0450 28.0595];
m_sev_low_noise = [55.8375 31.7655 50.4912 NaN NaN NaN];
dvz_low_low_noise = [69.6858 64.5522 66.2911 25.3869 101.1563 24.0834];
dvz_up_low_noise = [5.1494 11.4069 20.1535 13.5331 10.4501 11.7906];
dvz_sev_low_noise = [66.7394 27.8829 33.2741 NaN NaN NaN];

%vectors containing the average SNR and dvz std for each type of artifact
%(low density)

m_low_low_SNR = [-0.8693 -0.2729 -0.4986 0.9478 1.6434 1.4728];
m_up_low_SNR = [9.2705 6.5278 7.5148 7.6305 6.4494 7.9475];
m_sev_low_SNR = [-489.9401 -483.0702 -58.4427 NaN NaN NaN];
dvz_low_low_SNR = [1.7836 2.8475 2.4771 2.2233 2.5467 1.9045];
dvz_up_low_SNR = [2.4155 2.8311 2.6715 3.3335 1.8621 2.7351];
dvz_sev_low_SNR = [972.1390 1090.7 95.9124 NaN NaN NaN];


m_un_high=[858.37, 842.20, 834.32, 858.37, 842.20, 834.32];
m_un_med=[331.02, 334.23, 335.53, 331.02, 334.23, 335.53];
m_un_low=[143.26, 149.48, 152.27, 143.26, 149.48, 152.27];

dvz_un_high=[5.18 5.99 6.56 5.18 5.99 6.56];
dvz_un_med= [1.59 1.49 1.64 1.59 1.49 1.64];
dvz_un_low = [3.59 3.77 3.67 3.59 3.77 3.67];

noise_un_low = [13.55, 13.91, 12.32, 13.55, 13.91, 12.32]; 
noise_un_med = [15.03, 14.75, 12.58, 15.03, 14.75, 12.58];
noise_un_high = [19.49, 20.03, 19.34, 19.49, 20.03, 19.34];

dvz_un_high_noise= [5.03 4.94 5.05 5.03 4.94 5.05];
dvz_un_med_noise= [1.36 1.50 1.38 1.36 1.50 1.38];
dvz_un_low_noise = [1.61 2.12 2.43 1.61 2.12 2.43];

SNR_un_high= [44.04 42.05 43.14 44.04 42.05 43.14];
SNR_un_med= [22.02 22.66 26.67 22.02 22.66 26.67];
SNR_un_low= [10.57 10.75 12.36 10.57 10.75 12.36];

dvz_un_high_SNR= [0.26 0.25 0.27 0.26 0.25 0.27];
dvz_un_med_SNR= [0.09 0.11 0.11 0.09 0.11 0.11];
dvz_un_low_SNR = [0.14 0.18 0.22 0.14 0.18 0.22];

% Plot mean  CT for reference, mild low, mild up and severe artifacts
% (low density) and for each reconstruction energy

x=[1 2 3];
err_low = dvz_low_low(1:3) ;
err_up = dvz_up_low(1:3);
err_sev = dvz_sev_low(1:3);
err_un = dvz_un_low (1:3);

figure('WindowState','maximized');
t = tiledlayout(3,2,'TileSpacing','tight');
%t.TileSpacing = 'none';
nexttile
errorbar(x,m_un_low (1:3),err_un,'-o','LineWidth',1,'Color','b')
ylim([-1090 1500])
xlim([0.6 3.4])
hold on
    errorbar(x,m_low_low (1:3),err_low,'-*','LineWidth',1,'Color','[1.00 0.86 0.00]')
errorbar(x,m_up_low (1:3),err_up,'-s','LineWidth',1,'Color','[0.47 0.67 0.19]')
errorbar(x,m_sev_low (1:3),err_sev,'-^','LineWidth',1,'Color','[0.80 0.08 0.08]')
xticks([1 2 3])
xticklabels({'90','110','130'})
hold off
set(gca,'FontSize',18)


err_low2 = dvz_low_low(4:6) ;
err_up2 = dvz_up_low(4:6);
err_sev2 = dvz_sev_low(4:6);
err_un2 = dvz_un_low (4:6);

nexttile
errorbar(x,m_un_low (4:6),err_un2,'-o','LineWidth',1,'Color','b')
ylim([-1090 1500])
xlim([0.6 3.4])
hold on
errorbar(x,m_low_low (4:6),err_low2,'-*','LineWidth',1,'Color','[1.00 0.86 0.00]')
errorbar(x,m_up_low (4:6),err_up2,'-s','LineWidth',1,'Color','[0.47 0.67 0.19]')
errorbar(x,m_sev_low (4:6),err_sev2,'-^','LineWidth',1,'Color','[0.80 0.08 0.08]')
legend('Reference','Mild low','Mild up','Severe')
legend('Location','northeastoutside')
xticklabels({'90+M','110+M','130+M'})
set(gca,'yticklabel',[])
xticks([1 2 3])
hold off
set(gca,'FontSize',18)
title(t,'Metal artifacts (low density pellets)','FontSize',18)
ylabel(t,'<CT number (HU)>','FontSize',18)
xlabel(t, 'Energy (keV)','FontSize',18)


% Plot mean  Noise for reference, mild low, mild up and severe artifacts
% (low density) and for each reconstruction energy

err_low_noise = dvz_low_low_noise(1:3) ;
err_up_noise = dvz_up_low_noise(1:3);
err_sev_noise = dvz_sev_low_noise(1:3);
err_un_noise = dvz_un_low_noise(1:3);


%figure('WindowState','maximized');
%t = tiledlayout(3,2,'TileSpacing','none');
%t.TileSpacing = 'none';
nexttile
errorbar(x,noise_un_low (1:3),err_un_noise,'-o','LineWidth',1,'Color','b')
ylim([-500 500])
xlim([0.6 3.4])
hold on
errorbar(x,m_low_low_noise (1:3),err_low_noise,'-*','LineWidth',1,'Color','[1.00 0.86 0.00]')
errorbar(x,m_up_low_noise (1:3),err_up_noise,'-s','LineWidth',1,'Color','[0.47 0.67 0.19]')
errorbar(x,m_sev_low_noise (1:3),err_sev_noise,'-^','LineWidth',1,'Color','[0.80 0.08 0.08]')
xticks([1 2 3])
xticklabels({'90','110','130'})
hold off
set(gca,'FontSize',18)


err_low2_noise = dvz_low_low_noise(4:6) ;
err_up2_noise = dvz_up_low_noise(4:6);
err_sev2_noise = dvz_sev_low_noise(4:6);
err_un2_noise = dvz_un_low_noise(4:6);

nexttile
errorbar(x,noise_un_low (4:6),err_un2_noise,'-o','LineWidth',1,'Color','b')
ylim([-500 500])
xlim([0.6 3.4])
hold on
errorbar(x,m_low_low_noise (4:6),err_low2_noise,'-*','LineWidth',1,'Color','[1.00 0.86 0.00]')
errorbar(x,m_up_low_noise(4:6),err_up2_noise,'-s','LineWidth',1,'Color','[0.47 0.67 0.19]')
errorbar(x,m_sev_low_noise(4:6),err_sev2_noise,'-^','LineWidth',1,'Color','[0.80 0.08 0.08]')
%legend('Mild low','Mild up','Severe')
%legend('Location','northeastoutside')
xticklabels({'90+M','110+M','130+M'})
set(gca,'yticklabel',[])
xticks([1 2 3])
hold off
set(gca,'FontSize',18)
title(t,'Metal artifacts (low density pellets)','FontSize',18)
ylabel(t,'<Noise (HU)>','FontSize',18)
xlabel(t, 'Energy (keV)','FontSize',18)


% Plot mean  SNR for mild low, mild up and severe artifacts (low
% density) and for each reconstruction energy

err_low_SNR = dvz_low_low_SNR(1:3) ;
err_up_SNR = dvz_up_low_SNR(1:3);
err_sev_SNR = dvz_sev_low_SNR(1:3);
err_un_SNR = dvz_un_low_SNR(1:3);


%figure('WindowState','maximized');
%t = tiledlayout(2,3,'TileSpacing','none');
%t.TileSpacing = 'none';
nexttile
errorbar(x,SNR_un_low(1:3),err_un_SNR,'-o','LineWidth',1,'Color','b')
ylim([-1600 800])
xlim([0.6 3.4])
hold on
errorbar(x,m_low_low_SNR (1:3),err_low_SNR,'-*','LineWidth',1,'Color','[1.00 0.86 0.00]')
errorbar(x,m_up_low_SNR (1:3),err_up_SNR,'-s','LineWidth',1,'Color','[0.47 0.67 0.19]')
errorbar(x,m_sev_low_SNR (1:3),err_sev_SNR,'-^','LineWidth',1,'Color','[0.80 0.08 0.08]')
xticks([1 2 3])
xticklabels({'90','110','130'})
hold off
set(gca,'FontSize',18)


err_low2_SNR = dvz_low_low_SNR(4:6) ;
err_up2_SNR = dvz_up_low_SNR(4:6);
err_sev2_SNR = dvz_sev_low_SNR(4:6);
err_un2_SNR = dvz_un_low_SNR(4:6);

nexttile
errorbar(x,SNR_un_low(4:6),err_un2_SNR,'-o','LineWidth',1,'Color','b')
ylim([-1600 800])
xlim([0.6 3.4])
hold on
errorbar(x,m_low_low_SNR (4:6),err_low2_SNR,'-*','LineWidth',1,'Color','[1.00 0.86 0.00]')
errorbar(x,m_up_low_SNR(4:6),err_up2_SNR,'-s','LineWidth',1,'Color','[0.47 0.67 0.19]')
errorbar(x,m_sev_low_SNR(4:6),err_sev2_SNR,'-^','LineWidth',1,'Color','[0.80 0.08 0.08]')
%legend('Mild low','Mild up','Severe')
%legend('Location','northeastoutside')
xticklabels({'90+M','110+M','130+M'})
set(gca,'yticklabel',[])
xticks([1 2 3])
hold off
set(gca,'FontSize',18)
title(t,'Metal artifacts (low density pellets)','FontSize',18)
ylabel(t,'           < SNR >                                        <Noise (HU)>                                     <CT number (HU)> ','FontSize',14)
xlabel(t,'Energy (keV)','FontSize',18)
