# Supplementary material for: Dual-Energy Computed Tomography Applications to Reduce Metal Artifacts in Hip Prostheses: A Phantom Study
Source: Diagnostics (Basel). 2022 Dec 23;13(1):50. doi: 10.3390/diagnostics13010050 (PMC9853491; doi:10.3390/diagnostics13010050)
Supplement: Supplementary file 1 [file diagnostics-13-00050-s001.zip › File S6 Total count of metal artifacts.xlsx]

## Sheet: Ti6Al4V (TI)
		Reconstruction energies (keV)
	Degree of artifacts	90	90 + MARS	110	110 + MARS	130	130 + MARS
	Mild low	7	4	2	15	1	4
	Mild up	2	5	2	0	6	5
	Severe	0	0	0	0	0	0
	Total	9	9	4	15	7	9

## Sheet: CoCrMo_cemented (CO cem.)
C
		Reconstruction energies (keV)
	Degree of artifacts	90	90 + MARS	110	110 + MARS	130	130 + MARS
	Mild low	6	4	8	2	5	3
	Mild up	2	3	1	3	4	4
	Severe	1	0	0	0	0	0
	Total	9	7	9	5	9	7

## Sheet: CoCrMo (CO)
C
		Reconstruction energies (keV)
	Degree of artifacts	90	90 + MARS	110	110 + MARS	130	130 + MARS
	Mild low	11	5	11	5	11	5
	Mild up	1	4	1	4	1	4
	Severe	0	0	0	0	0	0
	Total	12	9	12	9	12	9

## Sheet: Stainless steel (SS)
		Reconstruction energies (keV)
	Degree of artifacts	90	90 + MARS	110	110 + MARS	130	130 + MARS
	Mild low	7	5	10	5	10	5
	Mild up	1	5	1	5	2	6
	Severe	3	0	0	0	0	0
	Total	11	10	11	10	12	11

## Sheet: TI-CO (bilateral)
	Ti6Al4V (Bil. T-C)										CoCrMo (Bil. T-C)
		Reconstruction energies (keV)										Reconstruction energies (keV)
	Degree of artifacts	90	90 + MARS	110	110 + MARS	130	130 + MARS				Degree of artifacts	90	90 + MARS	110	110 + MARS	130	130 + MARS
	Mild low	9	6	7	6	3	6				Mild low	4	9	3	9	3	9
	Mild up	3	3	3	2	8	2				Mild up	1	3	1	3	1	3
	Severe	0	0	0	0	0	0				Severe	7	0	8	0	8	0
	Total	12	9	10	8	11	8				Total	12	12	12	12	12	12

## Sheet: TI-SS (bilateral)
T
	Ti6Al4V (Bil. T-S)										Stainless steel (Bil. T-S)
		Reconstruction energies (keV)										Reconstruction energies (keV)
	Degree of artifacts	90	90 + MARS	110	110 + MARS	130	130 + MARS				Degree of artifacts	90	90 + MARS	110	110 + MARS	130	130 + MARS
	Mild low	10	8	8	9	5	9				Mild low	6	7	5	7	5	7
	Mild up	2	3	3	2	7	3				Mild up	0	3	0	3	0	3
	Severe	0	0	0	0	0	0				Severe	6	0	7	0	7	0
	Total	12	11	11	11	12	12				Total	12	10	12	10	12	10

## Sheet: SS-CO (bilateral)
	Stainless steel (Bil. S-C)										CoCrMo (Bil. S-C)
		Reconstruction energies (keV)										Reconstruction energies (keV)
	Degree of artifacts	90	90 + MARS	110	110 + MARS	130	130 + MARS				Degree of artifacts	90	90 + MARS	110	110 + MASR	130	130 + MARS
	Mild low	5	8	5	12	5	7				Mild low	5	9	6	11	4	9
	Mild up	2	3	1	0	2	3				Mild up	0	1	1	1	1	3
	Severe	6	0	6	3	6	0				Severe	7	0	7	0	7	0
	Total	13	11	12	15	13	10				Total	12	10	14	12	12	12
